# Supplementary material for: Lifestyle Factors and Diet-Disease-Related Knowledge: A Network Psychometric Analysis of Cardiovascular Health Literacy Among Lebanese Adults
Source: Nutrients. 2026 Jul 6;18(13):2196. doi: 10.3390/nu18132196 (PMC13364409; doi:10.3390/nu18132196)
Supplement: Supplementary file 1 [file nutrients-18-02196-s001.zip]

Archive with 2 entries (2 files):
- nutrients-4396486-File S1.pdf
- nutrients-4396486-tables.pdf
